# Supplementary material for: Investigating the Osteoregenerative Properties of Juglans regia L. Extract on Mesenchymal Stem Cells and Osteoblasts Through Evaluation of Bone Markers: A Pilot Study
Source: J Funct Biomater. 2025 Jul 21;16(7):268. doi: 10.3390/jfb16070268 (PMC12295196; doi:10.3390/jfb16070268)
Supplement: Supplementary file 1 [file jfb-16-00268-s001.zip]

Archive with 1 entries (1 files):
- jfb-3649708-supplementary.pdf
